# Supplementary material for: The Germline-Restricted Chromosome of Male Zebra Finches in Meiotic Prophase I: A Proteinaceous Scaffold and Chromatin Modifications
Source: Animals (Basel). 2024 Nov 12;14(22):3246. doi: 10.3390/ani14223246 (PMC11591414; doi:10.3390/ani14223246)
Supplement: Supplementary file 1 [file animals-14-03246-s001.zip]

Archive with 1 entries (1 files):
- animals-3282002-supplementary.pdf
